# Supplementary material for: Impact of Different Cell Counting Methods in Molecular Monitoring of Chronic Myeloid Leukemia Patients
Source: Diagnostics (Basel). 2022 Apr 22;12(5):1051. doi: 10.3390/diagnostics12051051 (PMC9140187; doi:10.3390/diagnostics12051051)
Supplement: Supplementary file 1 [file diagnostics-12-01051-s001.zip]

Archive with 3 entries (3 files):
- Supplemental figure S1.pdf
- Supplemental figure S2.pdf
- Supplemental Figures.pdf
